# Supplementary material for: Molecular Characterization of miRNAs in Myzus persicae Carrying Brassica Yellows Virus
Source: Biology (Basel). 2024 Nov 18;13(11):941. doi: 10.3390/biology13110941 (PMC11591976; doi:10.3390/biology13110941)
Supplement: Supplementary file 1 [file biology-13-00941-s001.zip]

Archive with 470 entries (468 files):
- Data S1. The known and novel miRNAs under two treatments.xlsx
- Data S2. Structures of novel miRNAs under treatment 1/
- Data S2. Structures of novel miRNAs under treatment 1/novel_102_novel_102.jpg
- Data S2. Structures of novel miRNAs under treatment 1/novel_102_novel_102.pdf
- Data S2. Structures of novel miRNAs under treatment 1/novel_104_novel_104.jpg
- Data S2. Structures of novel miRNAs under treatment 1/novel_104_novel_104.pdf
- Data S2. Structures of novel miRNAs under treatment 1/novel_105_novel_105.jpg
- Data S2. Structures of novel miRNAs under treatment 1/novel_105_novel_105.pdf
- Data S2. Structures of novel miRNAs under treatment 1/novel_106_novel_106.jpg
- Data S2. Structures of novel miRNAs under treatment 1/novel_106_novel_106.pdf
- Data S2. Structures of novel miRNAs under treatment 1/novel_107_novel_107.jpg
- Data S2. Structures of novel miRNAs under treatment 1/novel_107_novel_107.pdf
- Data S2. Structures of novel miRNAs under treatment 1/novel_108_novel_108.jpg
- Data S2. Structures of novel miRNAs under treatment 1/novel_108_novel_108.pdf
- Data S2. Structures of novel miRNAs under treatment 1/novel_109_novel_109.jpg
- Data S2. Structures of novel miRNAs under treatment 1/novel_109_novel_109.pdf
- Data S2. Structures of novel miRNAs under treatment 1/novel_110_novel_110.jpg
- Data S2. Structures of novel miRNAs under treatment 1/novel_110_novel_110.pdf
- Data S2. Structures of novel miRNAs under treatment 1/novel_112_novel_112.jpg
- Data S2. Structures of novel miRNAs under treatment 1/novel_112_novel_112.pdf
- Data S2. Structures of novel miRNAs under treatment 1/novel_113_novel_113.jpg
- Data S2. Structures of novel miRNAs under treatment 1/novel_113_novel_113.pdf
- Data S2. Structures of novel miRNAs under treatment 1/novel_115_novel_115.jpg
- Data S2. Structures of novel miRNAs under treatment 1/novel_115_novel_115.pdf
- Data S2. Structures of novel miRNAs under treatment 1/novel_117_novel_117.jpg
- Data S2. Structures of novel miRNAs under treatment 1/novel_117_novel_117.pdf
- Data S2. Structures of novel miRNAs under treatment 1/novel_118_novel_118.jpg
- Data S2. Structures of novel miRNAs under treatment 1/novel_118_novel_118.pdf
- Data S2. Structures of novel miRNAs under treatment 1/novel_119_novel_119.jpg
- Data S2. Structures of novel miRNAs under treatment 1/novel_119_novel_119.pdf
- Data S2. Structures of novel miRNAs under treatment 1/novel_120_novel_120.jpg
- Data S2. Structures of novel miRNAs under treatment 1/novel_120_novel_120.pdf
- Data S2. Structures of novel miRNAs under treatment 1/novel_121_novel_121.jpg
- Data S2. Structures of novel miRNAs under treatment 1/novel_121_novel_121.pdf
- Data S2. Structures of novel miRNAs under treatment 1/novel_122_novel_122.jpg
- Data S2. Structures of novel miRNAs under treatment 1/novel_122_novel_122.pdf
- Data S2. Structures of novel miRNAs under treatment 1/novel_128_novel_128.jpg
- Data S2. Structures of novel miRNAs under treatment 1/novel_128_novel_128.pdf
- Data S2. Structures of novel miRNAs under treatment 1/novel_12_novel_12.jpg
- Data S2. Structures of novel miRNAs under treatment 1/novel_12_novel_12.pdf
- Data S2. Structures of novel miRNAs under treatment 1/novel_131_novel_131.jpg
- Data S2. Structures of novel miRNAs under treatment 1/novel_131_novel_131.pdf
- Data S2. Structures of novel miRNAs under treatment 1/novel_132_novel_132.jpg
- Data S2. Structures of novel miRNAs under treatment 1/novel_132_novel_132.pdf
- Data S2. Structures of novel miRNAs under treatment 1/novel_133_novel_133.jpg
- Data S2. Structures of novel miRNAs under treatment 1/novel_133_novel_133.pdf
- Data S2. Structures of novel miRNAs under treatment 1/novel_137_novel_137.jpg
- Data S2. Structures of novel miRNAs under treatment 1/novel_137_novel_137.pdf
- Data S2. Structures of novel miRNAs under treatment 1/novel_138_novel_138.jpg
- Data S2. Structures of novel miRNAs under treatment 1/novel_138_novel_138.pdf
- Data S2. Structures of novel miRNAs under treatment 1/novel_13_novel_13.jpg
- Data S2. Structures of novel miRNAs under treatment 1/novel_13_novel_13.pdf
- Data S2. Structures of novel miRNAs under treatment 1/novel_142_novel_142.jpg
- Data S2. Structures of novel miRNAs under treatment 1/novel_142_novel_142.pdf
- Data S2. Structures of novel miRNAs under treatment 1/novel_143_novel_143.jpg
- Data S2. Structures of novel miRNAs under treatment 1/novel_143_novel_143.pdf
- Data S2. Structures of novel miRNAs under treatment 1/novel_145_novel_145.jpg
- Data S2. Structures of novel miRNAs under treatment 1/novel_145_novel_145.pdf
- Data S2. Structures of novel miRNAs under treatment 1/novel_146_novel_146.jpg
- Data S2. Structures of novel miRNAs under treatment 1/novel_146_novel_146.pdf
- Data S2. Structures of novel miRNAs under treatment 1/novel_148_novel_148.jpg
- Data S2. Structures of novel miRNAs under treatment 1/novel_148_novel_148.pdf
- Data S2. Structures of novel miRNAs under treatment 1/novel_149_novel_149.jpg
- Data S2. Structures of novel miRNAs under treatment 1/novel_149_novel_149.pdf
- Data S2. Structures of novel miRNAs under treatment 1/novel_14_novel_14.jpg
- Data S2. Structures of novel miRNAs under treatment 1/novel_14_novel_14.pdf
- Data S2. Structures of novel miRNAs under treatment 1/novel_150_novel_150.jpg
- Data S2. Structures of novel miRNAs under treatment 1/novel_150_novel_150.pdf
- Data S2. Structures of novel miRNAs under treatment 1/novel_153_novel_153.jpg
- Data S2. Structures of novel miRNAs under treatment 1/novel_153_novel_153.pdf
- Data S2. Structures of novel miRNAs under treatment 1/novel_154_novel_154.jpg
- Data S2. Structures of novel miRNAs under treatment 1/novel_154_novel_154.pdf
- Data S2. Structures of novel miRNAs under treatment 1/novel_158_novel_158.jpg
- Data S2. Structures of novel miRNAs under treatment 1/novel_158_novel_158.pdf
- Data S2. Structures of novel miRNAs under treatment 1/novel_159_novel_159.jpg
- Data S2. Structures of novel miRNAs under treatment 1/novel_159_novel_159.pdf
- Data S2. Structures of novel miRNAs under treatment 1/novel_161_novel_161.jpg
- Data S2. Structures of novel miRNAs under treatment 1/novel_161_novel_161.pdf
- Data S2. Structures of novel miRNAs under treatment 1/novel_163_novel_163.jpg
- Data S2. Structures of novel miRNAs under treatment 1/novel_163_novel_163.pdf
- Data S2. Structures of novel miRNAs under treatment 1/novel_164_novel_164.jpg
- Data S2. Structures of novel miRNAs under treatment 1/novel_164_novel_164.pdf
- Data S2. Structures of novel miRNAs under treatment 1/novel_166_novel_166.jpg
- Data S2. Structures of novel miRNAs under treatment 1/novel_166_novel_166.pdf
- Data S2. Structures of novel miRNAs under treatment 1/novel_16_novel_16.jpg
- Data S2. Structures of novel miRNAs under treatment 1/novel_16_novel_16.pdf
- Data S2. Structures of novel miRNAs under treatment 1/novel_170_novel_170.jpg
- Data S2. Structures of novel miRNAs under treatment 1/novel_170_novel_170.pdf
- Data S2. Structures of novel miRNAs under treatment 1/novel_171_novel_171.jpg
- Data S2. Structures of novel miRNAs under treatment 1/novel_171_novel_171.pdf
- Data S2. Structures of novel miRNAs under treatment 1/novel_172_novel_172.jpg
- Data S2. Structures of novel miRNAs under treatment 1/novel_172_novel_172.pdf
- Data S2. Structures of novel miRNAs under treatment 1/novel_173_novel_173.jpg
- Data S2. Structures of novel miRNAs under treatment 1/novel_173_novel_173.pdf
- Data S2. Structures of novel miRNAs under treatment 1/novel_177_novel_177.jpg
- Data S2. Structures of novel miRNAs under treatment 1/novel_177_novel_177.pdf
- Data S2. Structures of novel miRNAs under treatment 1/novel_179_novel_179.jpg
- Data S2. Structures of novel miRNAs under treatment 1/novel_179_novel_179.pdf
- Data S2. Structures of novel miRNAs under treatment 1/novel_17_novel_17.jpg
- Data S2. Structures of novel miRNAs under treatment 1/novel_17_novel_17.pdf
- Data S2. Structures of novel miRNAs under treatment 1/novel_180_novel_180.jpg
- Data S2. Structures of novel miRNAs under treatment 1/novel_180_novel_180.pdf
- Data S2. Structures of novel miRNAs under treatment 1/novel_182_novel_182.jpg
- Data S2. Structures of novel miRNAs under treatment 1/novel_182_novel_182.pdf
- Data S2. Structures of novel miRNAs under treatment 1/novel_183_novel_183.jpg
- Data S2. Structures of novel miRNAs under treatment 1/novel_183_novel_183.pdf
- Data S2. Structures of novel miRNAs under treatment 1/novel_186_novel_186.jpg
- Data S2. Structures of novel miRNAs under treatment 1/novel_186_novel_186.pdf
- Data S2. Structures of novel miRNAs under treatment 1/novel_187_novel_187.jpg
- Data S2. Structures of novel miRNAs under treatment 1/novel_187_novel_187.pdf
- Data S2. Structures of novel miRNAs under treatment 1/novel_190_novel_190.jpg
- Data S2. Structures of novel miRNAs under treatment 1/novel_190_novel_190.pdf
- Data S2. Structures of novel miRNAs under treatment 1/novel_191_novel_191.jpg
- Data S2. Structures of novel miRNAs under treatment 1/novel_191_novel_191.pdf
- Data S2. Structures of novel miRNAs under treatment 1/novel_193_novel_193.jpg
- Data S2. Structures of novel miRNAs under treatment 1/novel_193_novel_193.pdf
- Data S2. Structures of novel miRNAs under treatment 1/novel_194_novel_194.jpg
- Data S2. Structures of novel miRNAs under treatment 1/novel_194_novel_194.pdf
- Data S2. Structures of novel miRNAs under treatment 1/novel_195_novel_195.jpg
- Data S2. Structures of novel miRNAs under treatment 1/novel_195_novel_195.pdf
- Data S2. Structures of novel miRNAs under treatment 1/novel_196_novel_196.jpg
- Data S2. Structures of novel miRNAs under treatment 1/novel_196_novel_196.pdf
- Data S2. Structures of novel miRNAs under treatment 1/novel_197_novel_197.jpg
- Data S2. Structures of novel miRNAs under treatment 1/novel_197_novel_197.pdf
- Data S2. Structures of novel miRNAs under treatment 1/novel_198_novel_198.jpg
- Data S2. Structures of novel miRNAs under treatment 1/novel_198_novel_198.pdf
- Data S2. Structures of novel miRNAs under treatment 1/novel_201_novel_201.jpg
- Data S2. Structures of novel miRNAs under treatment 1/novel_201_novel_201.pdf
- Data S2. Structures of novel miRNAs under treatment 1/novel_202_novel_202.jpg
- Data S2. Structures of novel miRNAs under treatment 1/novel_202_novel_202.pdf
- Data S2. Structures of novel miRNAs under treatment 1/novel_206_novel_206.jpg
- Data S2. Structures of novel miRNAs under treatment 1/novel_206_novel_206.pdf
- Data S2. Structures of novel miRNAs under treatment 1/novel_209_novel_209.jpg
- Data S2. Structures of novel miRNAs under treatment 1/novel_209_novel_209.pdf
- Data S2. Structures of novel miRNAs under treatment 1/novel_210_novel_210.jpg
- Data S2. Structures of novel miRNAs under treatment 1/novel_210_novel_210.pdf
- Data S2. Structures of novel miRNAs under treatment 1/novel_211_novel_211.jpg
- Data S2. Structures of novel miRNAs under treatment 1/novel_211_novel_211.pdf
- Data S2. Structures of novel miRNAs under treatment 1/novel_213_novel_213.jpg
- Data S2. Structures of novel miRNAs under treatment 1/novel_213_novel_213.pdf
- Data S2. Structures of novel miRNAs under treatment 1/novel_214_novel_214.jpg
- Data S2. Structures of novel miRNAs under treatment 1/novel_214_novel_214.pdf
- Data S2. Structures of novel miRNAs under treatment 1/novel_216_novel_216.jpg
- Data S2. Structures of novel miRNAs under treatment 1/novel_216_novel_216.pdf
- Data S2. Structures of novel miRNAs under treatment 1/novel_217_novel_217.jpg
- Data S2. Structures of novel miRNAs under treatment 1/novel_217_novel_217.pdf
- Data S2. Structures of novel miRNAs under treatment 1/novel_218_novel_218.jpg
- Data S2. Structures of novel miRNAs under treatment 1/novel_218_novel_218.pdf
- Data S2. Structures of novel miRNAs under treatment 1/novel_219_novel_219.jpg
- Data S2. Structures of novel miRNAs under treatment 1/novel_219_novel_219.pdf
- Data S2. Structures of novel miRNAs under treatment 1/novel_21_novel_21.jpg
- Data S2. Structures of novel miRNAs under treatment 1/novel_21_novel_21.pdf
- Data S2. Structures of novel miRNAs under treatment 1/novel_220_novel_220.jpg
- Data S2. Structures of novel miRNAs under treatment 1/novel_220_novel_220.pdf
- Data S2. Structures of novel miRNAs under treatment 1/novel_224_novel_224.jpg
- Data S2. Structures of novel miRNAs under treatment 1/novel_224_novel_224.pdf
- Data S2. Structures of novel miRNAs under treatment 1/novel_226_novel_226.jpg
- Data S2. Structures of novel miRNAs under treatment 1/novel_226_novel_226.pdf
- Data S2. Structures of novel miRNAs under treatment 1/novel_227_novel_227.jpg
- Data S2. Structures of novel miRNAs under treatment 1/novel_227_novel_227.pdf
- Data S2. Structures of novel miRNAs under treatment 1/novel_228_novel_228.jpg
- Data S2. Structures of novel miRNAs under treatment 1/novel_228_novel_228.pdf
- Data S2. Structures of novel miRNAs under treatment 1/novel_229_novel_229.jpg
- Data S2. Structures of novel miRNAs under treatment 1/novel_229_novel_229.pdf
- Data S2. Structures of novel miRNAs under treatment 1/novel_231_novel_231.jpg
- Data S2. Structures of novel miRNAs under treatment 1/novel_231_novel_231.pdf
- Data S2. Structures of novel miRNAs under treatment 1/novel_232_novel_232.jpg
- Data S2. Structures of novel miRNAs under treatment 1/novel_232_novel_232.pdf
- Data S2. Structures of novel miRNAs under treatment 1/novel_235_novel_235.jpg
- Data S2. Structures of novel miRNAs under treatment 1/novel_235_novel_235.pdf
- Data S2. Structures of novel miRNAs under treatment 1/novel_237_novel_237.jpg
- Data S2. Structures of novel miRNAs under treatment 1/novel_237_novel_237.pdf
- Data S2. Structures of novel miRNAs under treatment 1/novel_25_novel_25.jpg
- Data S2. Structures of novel miRNAs under treatment 1/novel_25_novel_25.pdf
- Data S2. Structures of novel miRNAs under treatment 1/novel_28_novel_28.jpg
- Data S2. Structures of novel miRNAs under treatment 1/novel_28_novel_28.pdf
- Data S2. Structures of novel miRNAs under treatment 1/novel_30_novel_30.jpg
- Data S2. Structures of novel miRNAs under treatment 1/novel_30_novel_30.pdf
- Data S2. Structures of novel miRNAs under treatment 1/novel_36_novel_36.jpg
- Data S2. Structures of novel miRNAs under treatment 1/novel_36_novel_36.pdf
- Data S2. Structures of novel miRNAs under treatment 1/novel_3_novel_3.jpg
- Data S2. Structures of novel miRNAs under treatment 1/novel_3_novel_3.pdf
- Data S2. Structures of novel miRNAs under treatment 1/novel_54_novel_54.jpg
- Data S2. Structures of novel miRNAs under treatment 1/novel_54_novel_54.pdf
- Data S2. Structures of novel miRNAs under treatment 1/novel_56_novel_56.jpg
- Data S2. Structures of novel miRNAs under treatment 1/novel_56_novel_56.pdf
- Data S2. Structures of novel miRNAs under treatment 1/novel_60_novel_60.jpg
- Data S2. Structures of novel miRNAs under treatment 1/novel_60_novel_60.pdf
- Data S2. Structures of novel miRNAs under treatment 1/novel_61_novel_61.jpg
- Data S2. Structures of novel miRNAs under treatment 1/novel_61_novel_61.pdf
- Data S2. Structures of novel miRNAs under treatment 1/novel_65_novel_65.jpg
- Data S2. Structures of novel miRNAs under treatment 1/novel_65_novel_65.pdf
- Data S2. Structures of novel miRNAs under treatment 1/novel_69_novel_69.jpg
- Data S2. Structures of novel miRNAs under treatment 1/novel_69_novel_69.pdf
- Data S2. Structures of novel miRNAs under treatment 1/novel_71_novel_71.jpg
- Data S2. Structures of novel miRNAs under treatment 1/novel_71_novel_71.pdf
- Data S2. Structures of novel miRNAs under treatment 1/novel_72_novel_72.jpg
- Data S2. Structures of novel miRNAs under treatment 1/novel_72_novel_72.pdf
- Data S2. Structures of novel miRNAs under treatment 1/novel_75_novel_75.jpg
- Data S2. Structures of novel miRNAs under treatment 1/novel_75_novel_75.pdf
- Data S2. Structures of novel miRNAs under treatment 1/novel_76_novel_76.jpg
- Data S2. Structures of novel miRNAs under treatment 1/novel_76_novel_76.pdf
- Data S2. Structures of novel miRNAs under treatment 1/novel_78_novel_78.jpg
- Data S2. Structures of novel miRNAs under treatment 1/novel_78_novel_78.pdf
- Data S2. Structures of novel miRNAs under treatment 1/novel_7_novel_7.jpg
- Data S2. Structures of novel miRNAs under treatment 1/novel_7_novel_7.pdf
- Data S2. Structures of novel miRNAs under treatment 1/novel_80_novel_80.jpg
- Data S2. Structures of novel miRNAs under treatment 1/novel_80_novel_80.pdf
- Data S2. Structures of novel miRNAs under treatment 1/novel_81_novel_81.jpg
- Data S2. Structures of novel miRNAs under treatment 1/novel_81_novel_81.pdf
- Data S2. Structures of novel miRNAs under treatment 1/novel_82_novel_82.jpg
- Data S2. Structures of novel miRNAs under treatment 1/novel_82_novel_82.pdf
- Data S2. Structures of novel miRNAs under treatment 1/novel_83_novel_83.jpg
- Data S2. Structures of novel miRNAs under treatment 1/novel_83_novel_83.pdf
- Data S2. Structures of novel miRNAs under treatment 1/novel_86_novel_86.jpg
- Data S2. Structures of novel miRNAs under treatment 1/novel_86_novel_86.pdf
- Data S2. Structures of novel miRNAs under treatment 1/novel_87_novel_87.jpg
- Data S2. Structures of novel miRNAs under treatment 1/novel_87_novel_87.pdf
- Data S2. Structures of novel miRNAs under treatment 1/novel_88_novel_88.jpg
- Data S2. Structures of novel miRNAs under treatment 1/novel_88_novel_88.pdf
- Data S2. Structures of novel miRNAs under treatment 1/novel_89_novel_89.jpg
- Data S2. Structures of novel miRNAs under treatment 1/novel_89_novel_89.pdf
- Data S2. Structures of novel miRNAs under treatment 1/novel_93_novel_93.jpg
- Data S2. Structures of novel miRNAs under treatment 1/novel_93_novel_93.pdf
- Data S2. Structures of novel miRNAs under treatment 1/novel_96_novel_96.jpg
- Data S2. Structures of novel miRNAs under treatment 1/novel_96_novel_96.pdf
- Data S2. Structures of novel miRNAs under treatment 1/novel_97_novel_97.jpg
- Data S2. Structures of novel miRNAs under treatment 1/novel_97_novel_97.pdf
- Data S2. Structures of novel miRNAs under treatment 1/novel_98_novel_98.jpg
- Data S2. Structures of novel miRNAs under treatment 1/novel_98_novel_98.pdf
- Data S2. Structures of novel miRNAs under treatment 1/novel_99_novel_99.jpg
- Data S2. Structures of novel miRNAs under treatment 1/novel_99_novel_99.pdf
- Data S3. Structures of novel miRNAs under treatment 2/
- Data S3. Structures of novel miRNAs under treatment 2/novel_102_novel_102.jpg
- Data S3. Structures of novel miRNAs under treatment 2/novel_102_novel_102.pdf
- Data S3. Structures of novel miRNAs under treatment 2/novel_106_novel_106.jpg
- Data S3. Structures of novel miRNAs under treatment 2/novel_106_novel_106.pdf
- Data S3. Structures of novel miRNAs under treatment 2/novel_108_novel_108.jpg
- Data S3. Structures of novel miRNAs under treatment 2/novel_108_novel_108.pdf
- Data S3. Structures of novel miRNAs under treatment 2/novel_110_novel_110.jpg
- Data S3. Structures of novel miRNAs under treatment 2/novel_110_novel_110.pdf
- Data S3. Structures of novel miRNAs under treatment 2/novel_111_novel_111.jpg
- Data S3. Structures of novel miRNAs under treatment 2/novel_111_novel_111.pdf
- Data S3. Structures of novel miRNAs under treatment 2/novel_112_novel_112.jpg
- Data S3. Structures of novel miRNAs under treatment 2/novel_112_novel_112.pdf
- Data S3. Structures of novel miRNAs under treatment 2/novel_113_novel_113.jpg
- Data S3. Structures of novel miRNAs under treatment 2/novel_113_novel_113.pdf
- Data S3. Structures of novel miRNAs under treatment 2/novel_114_novel_114.jpg
- Data S3. Structures of novel miRNAs under treatment 2/novel_114_novel_114.pdf
- Data S3. Structures of novel miRNAs under treatment 2/novel_115_novel_115.jpg
- Data S3. Structures of novel miRNAs under treatment 2/novel_115_novel_115.pdf
- Data S3. Structures of novel miRNAs under treatment 2/novel_116_novel_116.jpg
- Data S3. Structures of novel miRNAs under treatment 2/novel_116_novel_116.pdf
- Data S3. Structures of novel miRNAs under treatment 2/novel_117_novel_117.jpg
- Data S3. Structures of novel miRNAs under treatment 2/novel_117_novel_117.pdf
- Data S3. Structures of novel miRNAs under treatment 2/novel_118_novel_118.jpg
- Data S3. Structures of novel miRNAs under treatment 2/novel_118_novel_118.pdf
- Data S3. Structures of novel miRNAs under treatment 2/novel_119_novel_119.jpg
- Data S3. Structures of novel miRNAs under treatment 2/novel_119_novel_119.pdf
- Data S3. Structures of novel miRNAs under treatment 2/novel_120_novel_120.jpg
- Data S3. Structures of novel miRNAs under treatment 2/novel_120_novel_120.pdf
- Data S3. Structures of novel miRNAs under treatment 2/novel_121_novel_121.jpg
- Data S3. Structures of novel miRNAs under treatment 2/novel_121_novel_121.pdf
- Data S3. Structures of novel miRNAs under treatment 2/novel_122_novel_122.jpg
- Data S3. Structures of novel miRNAs under treatment 2/novel_122_novel_122.pdf
- Data S3. Structures of novel miRNAs under treatment 2/novel_123_novel_123.jpg
- Data S3. Structures of novel miRNAs under treatment 2/novel_123_novel_123.pdf
- Data S3. Structures of novel miRNAs under treatment 2/novel_127_novel_127.jpg
- Data S3. Structures of novel miRNAs under treatment 2/novel_127_novel_127.pdf
- Data S3. Structures of novel miRNAs under treatment 2/novel_128_novel_128.jpg
- Data S3. Structures of novel miRNAs under treatment 2/novel_128_novel_128.pdf
- Data S3. Structures of novel miRNAs under treatment 2/novel_129_novel_129.jpg
- Data S3. Structures of novel miRNAs under treatment 2/novel_129_novel_129.pdf
- Data S3. Structures of novel miRNAs under treatment 2/novel_130_novel_130.jpg
- Data S3. Structures of novel miRNAs under treatment 2/novel_130_novel_130.pdf
- Data S3. Structures of novel miRNAs under treatment 2/novel_131_novel_131.jpg
- Data S3. Structures of novel miRNAs under treatment 2/novel_131_novel_131.pdf
- Data S3. Structures of novel miRNAs under treatment 2/novel_132_novel_132.jpg
- Data S3. Structures of novel miRNAs under treatment 2/novel_132_novel_132.pdf
- Data S3. Structures of novel miRNAs under treatment 2/novel_133_novel_133.jpg
- Data S3. Structures of novel miRNAs under treatment 2/novel_133_novel_133.pdf
- Data S3. Structures of novel miRNAs under treatment 2/novel_134_novel_134.jpg
- Data S3. Structures of novel miRNAs under treatment 2/novel_134_novel_134.pdf
- Data S3. Structures of novel miRNAs under treatment 2/novel_135_novel_135.jpg
- Data S3. Structures of novel miRNAs under treatment 2/novel_135_novel_135.pdf
- Data S3. Structures of novel miRNAs under treatment 2/novel_136_novel_136.jpg
- Data S3. Structures of novel miRNAs under treatment 2/novel_136_novel_136.pdf
- Data S3. Structures of novel miRNAs under treatment 2/novel_137_novel_137.jpg
- Data S3. Structures of novel miRNAs under treatment 2/novel_137_novel_137.pdf
- Data S3. Structures of novel miRNAs under treatment 2/novel_138_novel_138.jpg
- Data S3. Structures of novel miRNAs under treatment 2/novel_138_novel_138.pdf
- Data S3. Structures of novel miRNAs under treatment 2/novel_13_novel_13.jpg
- Data S3. Structures of novel miRNAs under treatment 2/novel_13_novel_13.pdf
- Data S3. Structures of novel miRNAs under treatment 2/novel_140_novel_140.jpg
- Data S3. Structures of novel miRNAs under treatment 2/novel_140_novel_140.pdf
- Data S3. Structures of novel miRNAs under treatment 2/novel_142_novel_142.jpg
- Data S3. Structures of novel miRNAs under treatment 2/novel_142_novel_142.pdf
- Data S3. Structures of novel miRNAs under treatment 2/novel_144_novel_144.jpg
- Data S3. Structures of novel miRNAs under treatment 2/novel_144_novel_144.pdf
- Data S3. Structures of novel miRNAs under treatment 2/novel_147_novel_147.jpg
[truncated: 170 more entries]
