# Supplementary material for: Molecular Characterization of miRNAs in Myzus persicae Carrying Brassica Yellows Virus
Source: Biology (Basel). 2024 Nov 18;13(11):941. doi: 10.3390/biology13110941 (PMC11591976; doi:10.3390/biology13110941)
Supplement: Supplementary file 1 [file biology-13-00941-s001.zip › Data S1. The known and novel miRNAs under two treatments.xlsx]

## Sheet: treatment 1
For aphids under treatment 1	Common miRNAs	Unique miRNAs in BrYV-carrying aphids	Unique miRNAs in BrYV-free aphids
The known mature miRNAs	mpe-bantam, mpe-let-7, mpe-miR-1, mpe-miR-10, mpe-miR-100 mpe-miR-1000, mpe-miR-124, mpe-miR-137, mpe-miR-13a mpe-miR-14, mpe-miR-184a, mpe-miR-184b, mpe-miR-190 mpe-miR-210, mpe-miR-219, mpe-miR-252a, mpe-miR-252b mpe-miR-263a, mpe-miR-263b, mpe-miR-275, mpe-miR-276 mpe-miR-2765, mpe-miR-277, mpe-miR-278, mpe-miR-2796 mpe-miR-279a, mpe-miR-279b, mpe-miR-281, mpe-miR-29 mpe-miR-2a, mpe-miR-2b, mp…
The known miRNA precursors	mpe-bantam, mpe-let-7, mpe-mir-1, mpe-mir-10, mpe-mir-100 mpe-mir 1000, mpe-mir-124, mpe-mir-137, mpe-mir-13a mpe-mir-14 mpe-mir-184a, mpe-mir-184b, mpe-mir-190 mpe-mir-210, mpe-mir-219, mpe-mir-252a, mpe-mir-252b mpe-mir-263a, mpe-mir-263b, mpe-mir-275, mpe-mir-276 mpe -mir-2765, mpe-mir-277, mpe-mir-278, mpe-mir-2796 mpe-mir-279a, mpe-mir-279b, mpe-mir-281, mpe-mir-29 mpe-mir-2a, mpe-mir-2b,mpe…		mpe-mir-3030 mpe-mir-3053
The novel mature miRNAs	novel_102, novel_104, novel_105, novel_106, novel_107, novel_108 novel_110, novel_112, novel_113, novel_118 novel_119, novel_12 novel_120, novel_121, novel_122, novel_128, novel_13, novel_131 novel_132, novel_133 novel_137, novel_138, novel_14, novel_142 novel_143 novel_145, novel_146, novel_148, novel_149, novel_150 novel_153, novel_154, novel_158, novel_159, novel_16 novel_161 novel_163, novel_…	novel_115 novel_173	novel_109 novel_117
The novel miRNA precursors	novel_10, novel_100, novel_102, novel_104, novel_105 novel_106 novel_107, novel_108, novel_109 novel_110, novel_112, novel_113 novel_115 novel_118, novel_119 novel_12, novel_120 novel_121 novel_122, novel_123 novel_127, novel_128, novel_13, novel_131 novel_132, novel_133, novel_137, novel_138, novel_14, novel_142 novel_143, novel_144, novel_145, novel_146, novel_148 novel_149 novel_150, novel_153…	novel_173 novel_85	novel_117

## Sheet: treatment 2
For aphids under treatment 2	Common miRNAs	Unique miRNAs in BrYV-carrying aphids	Unique miRNAs in BrYV-free aphids
The known mature miRNAs	mpe-bantam, mpe-let-7, mpe-miR-1, mpe-miR-10, mpe-miR-100 mpe-miR-1000, mpe-miR-124, mpe-miR-137, mpe-miR-13a mpe-miR-14, mpe-miR-184a, mpe-miR-184b, mpe-miR-190 mpe-miR-210, mpe-miR-219, mpe-miR-252a, mpe-miR-252b mpe-miR-263a, mpe-miR-263b mpe-miR-275, mpe-miR-276 mpe-miR-2765, mpe-miR-277, mpe-miR-278, mpe-miR-2796 mpe-miR-279a, mpe-miR-279b, mpe-miR-281, mpe-miR-29 mpe-miR-2a, mpe-miR-2b, mpe…		mpe-miR-3031
The known miRNA precursors	mpe-bantam, mpe-let-7, mpe-mir-1, mpe-mir-10, mpe-mir-100 mpe-mir-1000, mpe-mir-124, mpe-mir-137, mpe-mir-13a mpe-mir-14, mpe-mir-184a, mpe-mir-184b, mpe-mir-190 mpe-mir-210, mpe-mir-219, mpe-mir-252a, mpe-mir-252b mpe-mir-263a, mpe-mir-263b, mpe-mir-275, mpe-mir-276 mpe-mir-2765, mpe-mir-277, mpe-mir-278, mpe-mir-2796 mpe-mir-279a, mpe-mir-279b, mpe-mir-281, mpe-mir-29 mpe-mir-2a, mpe-mir-2b, mp…		mpe-mir-3017b-1 mpe-mir-3017b-2 mpe-mir-3017b-3 mpe-mir-3030 mpe-mir-3031 mpe-mir-3053
The novel mature miRNAs	novel_102, novel_106, novel_110, novel_111, novel_112, novel_113 novel_114, novel_115, novel_116, novel_117, novel_118, novel_119 novel_120, novel_121, novel_122, novel_123, novel_127, novel_128 novel_129, novel_13, novel_130, novel_131, novel_132, novel_135 novel_136, novel_137, novel_138, novel_140, novel_142, novel_144 novel_147, novel_148, novel_15, novel_151, novel_152, novel_154 novel_155, …	novel_108 novel_133 novel_134 novel_17 novel_204 novel_65	novel_172 novel_186 novel_197
The novel miRNA precursors	novel_1, novel_100, novel_102 novel_106, novel_11, novel_110 novel_111, novel_112, novel_113 novel_114, novel_115, novel_116 novel_117, novel_118, novel_119 novel_120, novel_121, novel_122 novel_123, novel_127, novel_128 novel_129, novel_13, novel_130 novel_131, novel_132, novel_133 novel_134, novel_135, novel_136 novel_137, novel_138, novel_140 novel_142, novel_144, novel_147 novel_148, novel_15…	novel_108 novel_70	novel_197 novel_21 novel_91
